# Supplementary material for: RNA-TorsionBERT: leveraging language models for RNA 3D torsion angles prediction
Source: Bioinformatics. 2025 Jan 8;41(1):btaf004. doi: 10.1093/bioinformatics/btaf004 (PMC11758789; doi:10.1093/bioinformatics/btaf004)
Supplement: btaf004_Supplementary_Data [file btaf004_supplementary_data.zip]

Archive with 1 entries (1 files):
- 8266f_TorsionalAnglesSupplementaryBioinformatics.pdf
